# Supplementary material for: When Fungi Meet Bacteria: Cross-Kingdom Assembly and Bioremediation Potential Under PAH Stress
Source: J Fungi (Basel). 2026 Jun 25;12(7):469. doi: 10.3390/jof12070469 (PMC13413076; doi:10.3390/jof12070469)
Supplement: Supplementary file 1 [file jof-12-00469-s001.zip]

Archive with 1 entries (1 files):
- jof-4371055-supplementary.pdf
